# Supplementary material for: MAPK and phenylpropanoid metabolism pathways involved in regulating the resistance of upland cotton plants to Verticillium dahliae
Source: Front Plant Sci. 2024 Sep 24;15:1451985. doi: 10.3389/fpls.2024.1451985 (PMC11458520; doi:10.3389/fpls.2024.1451985)
Supplement: Supplementary file 1 [file Table1.xls]

Sample	Raw Reads	Raw Bases(G)	Raw Q20(%)	Raw Q30(%)	Raw GC(%)	Clean Reads	Clean Bases(G)	Clean Q20(%)	Clean Q30(%)	Clean GC(%)	Effective Rate(%)
JKMock10d1	59805106	8.97	97.64	93.01	44.34	50598412	7.35	99.09	96.36	44.03	84.61
JKMock10d2	52258324	7.84	97.32	92.32	44.32	42983850	6.21	99.09	96.35	44	82.25
JKMock10d3	48099382	7.21	97.39	92.42	44.38	39887128	5.77	99.08	96.3	44.02	82.93
JKMock12h1	55437868	8.32	97.5	92.72	44.25	46288140	6.67	99.14	96.5	43.92	83.5
JKMock12h2	56554520	8.48	97.59	92.97	44.31	47609530	6.87	99.19	96.68	43.99	84.18
JKMock12h3	58554240	8.78	97.48	92.68	44.23	48782202	7.05	99.14	96.54	43.89	83.31
JKMock5d1	50184782	7.53	97.4	92.49	44.2	41518342	6.01	99.1	96.38	43.91	82.73
JKMock5d2	56016984	8.4	97.52	92.81	44.25	46808432	6.76	99.15	96.58	43.91	83.56
JKMock5d3	58910382	8.84	97.27	92.2	44.18	48220994	6.96	99.13	96.46	43.9	81.85
JKVd10d1	49785384	7.47	97.58	92.93	44.25	41809882	6.04	99.15	96.55	43.94	83.98
JKVd10d2	47617068	7.14	97.51	92.76	44.4	39829718	5.74	99.18	96.66	44.07	83.65
JKVd10d3	47979286	7.2	97.35	92.41	44.12	39527806	5.73	99.13	96.5	43.87	82.39
JKVd12h1	46895158	7.03	97.5	92.69	45.15	39227654	5.65	99.07	96.3	44.72	83.65
JKVd12h2	55478072	8.32	97.38	92.46	45.1	45910732	6.62	99.11	96.42	44.71	82.75
JKVd12h3	54567640	8.19	97.27	92.15	45.14	44693772	6.45	99.08	96.3	44.79	81.91
JKVd5d1	58199660	8.73	97.57	92.89	44.11	48862060	7.1	99.1	96.39	43.83	83.96
JKVd5d2	54954668	8.24	97.33	92.35	44.1	45221708	6.57	99.11	96.42	43.82	82.29
JKVd5d3	53582472	8.04	97.29	92.22	44.25	44081858	6.4	99.1	96.38	43.9	82.27
Z8Mock10d1	59650218	8.95	97.4	92.54	44.33	49275902	7.13	99.14	96.52	43.99	82.61
Z8Mock10d2	50742498	7.61	97.37	92.42	44.3	41947152	6.08	99.13	96.47	43.98	82.67
Z8Mock10d3	52927298	7.94	97.63	93.01	44.28	44663500	6.48	99.12	96.46	43.99	84.39
Z8Mock12h1	54903344	8.24	97.58	92.93	44.12	46159514	6.69	99.15	96.56	43.82	84.07
Z8Mock12h2	58256800	8.74	97.6	92.98	44.22	49007956	7.08	99.16	96.59	43.89	84.12
Z8Mock12h3	50524848	7.58	97.36	92.43	44.08	41706586	6.02	99.15	96.57	43.8	82.55
Z8Mock5d1	59419960	8.91	97.49	92.75	44.36	49637142	7.17	99.17	96.63	44.02	83.54
Z8Mock5d2	52099056	7.81	97.48	92.72	44.19	43451516	6.31	99.16	96.59	43.94	83.4
Z8Mock5d3	53602490	8.04	97.75	93.37	44.37	45632196	6.59	99.17	96.66	44.05	85.13
Z8Vd10d1	50179560	7.53	97.51	92.78	44.3	41974934	6.1	99.14	96.53	44	83.65
Z8Vd10d2	50695172	7.6	97.56	92.92	44.28	42592758	6.17	99.2	96.75	43.97	84.02
Z8Vd10d3	56677754	8.5	97.49	92.7	44.27	47271886	6.85	99.1	96.41	43.94	83.4
Z8Vd12h1	50545430	7.58	97.46	92.64	45.03	42057292	6.08	99.12	96.45	44.68	83.21
Z8Vd12h2	47334264	7.1	97.58	92.95	45.05	39846420	5.74	99.19	96.69	44.68	84.18
Z8Vd12h3	56932858	8.54	97.52	92.79	45.08	47543704	6.87	99.13	96.5	44.68	83.51
Z8Vd5d1	48481232	7.27	97.49	92.72	44.25	40402210	5.86	99.12	96.48	43.98	83.34
Z8Vd5d2	48019872	7.2	97.43	92.55	44.28	39877464	5.77	99.08	96.34	43.97	83.04
Z8Vd5d3	58409348	8.76	97.44	92.6	44.26	48535562	7.05	99.15	96.55	43.97	83.1
