# Supplementary material for: MAPK and phenylpropanoid metabolism pathways involved in regulating the resistance of upland cotton plants to Verticillium dahliae
Source: Front Plant Sci. 2024 Sep 24;15:1451985. doi: 10.3389/fpls.2024.1451985 (PMC11458520; doi:10.3389/fpls.2024.1451985)
Supplement: Supplementary file 2 [file Table2.xls]

Sample	total_reads	total_mapped(%)	non_unique(%)	unique(%)	un_mapped_reads(%)	read1(%)	read2(%)	reads_map_plus(%)	reads_map_minus(%)	non_splice_reads(%)	splice_reads(%)
JKMock10d1	50598412	49685394(98.20)	3359719(6.76)	46325675(93.24)	913018(1.80)	23162840(50.00)	23162835(50.00)	23162837(50.00)	23162838(50.00)	28564055(61.66)	17761620(38.34)
JKMock10d2	42983850	42205769(98.19)	2981227(7.06)	39224542(92.94)	778081(1.81)	19612273(50.00)	19612269(50.00)	19612271(50.00)	19612271(50.00)	24195932(61.69)	15028610(38.31)
JKMock10d3	39887128	39174455(98.21)	2711405(6.92)	36463050(93.08)	712673(1.79)	18231525(50.00)	18231525(50.00)	18231523(50.00)	18231527(50.00)	22502852(61.71)	13960198(38.29)
JKMock12h1	46288140	45308820(97.88)	3339886(7.37)	41968934(92.63)	979320(2.12)	20984468(50.00)	20984466(50.00)	20984467(50.00)	20984467(50.00)	25616503(61.04)	16352431(38.96)
JKMock12h2	47609530	46540128(97.75)	3714543(7.98)	42825585(92.02)	1069402(2.25)	21412795(50.00)	21412790(50.00)	21412793(50.00)	21412792(50.00)	26100460(60.95)	16725125(39.05)
JKMock12h3	48782202	47791364(97.97)	3400736(7.12)	44390628(92.88)	990838(2.03)	22195316(50.00)	22195312(50.00)	22195313(50.00)	22195315(50.00)	27039806(60.91)	17350822(39.09)
JKMock5d1	41518342	40638812(97.88)	2822213(6.94)	37816599(93.06)	879530(2.12)	18908304(50.00)	18908295(50.00)	18908296(50.00)	18908303(50.00)	23184678(61.31)	14631921(38.69)
JKMock5d2	46808432	45824380(97.90)	3287406(7.17)	42536974(92.83)	984052(2.10)	21268487(50.00)	21268487(50.00)	21268489(50.00)	21268485(50.00)	26008424(61.14)	16528550(38.86)
JKMock5d3	48220994	47176285(97.83)	3354406(7.11)	43821879(92.89)	1044709(2.17)	21910941(50.00)	21910938(50.00)	21910940(50.00)	21910939(50.00)	26851061(61.27)	16970818(38.73)
JKVd10d1	41809882	40289045(96.36)	2873591(7.13)	37415454(92.87)	1520837(3.64)	18707730(50.00)	18707724(50.00)	18707725(50.00)	18707729(50.00)	22958715(61.36)	14456739(38.64)
JKVd10d2	39829718	38166146(95.82)	3170774(8.31)	34995372(91.69)	1663572(4.18)	17497687(50.00)	17497685(50.00)	17497686(50.00)	17497686(50.00)	21434031(61.25)	13561341(38.75)
JKVd10d3	39527806	38079917(96.34)	2662766(6.99)	35417151(93.01)	1447889(3.66)	17708578(50.00)	17708573(50.00)	17708575(50.00)	17708576(50.00)	21694962(61.26)	13722189(38.74)
JKVd12h1	39227654	36376992(92.73)	2846459(7.82)	33530533(92.18)	2850662(7.27)	16765268(50.00)	16765265(50.00)	16765266(50.00)	16765267(50.00)	20702602(61.74)	12827931(38.26)
JKVd12h2	45910732	42605140(92.80)	3290152(7.72)	39314988(92.28)	3305592(7.20)	19657500(50.00)	19657488(50.00)	19657490(50.00)	19657498(50.00)	24302726(61.82)	15012262(38.18)
JKVd12h3	44693772	41434233(92.71)	3300406(7.97)	38133827(92.03)	3259539(7.29)	19066916(50.00)	19066911(50.00)	19066914(50.00)	19066913(50.00)	23479724(61.57)	14654103(38.43)
JKVd5d1	48862060	44515441(91.10)	3032949(6.81)	41482492(93.19)	4346619(8.90)	20741246(50.00)	20741246(50.00)	20741245(50.00)	20741247(50.00)	25457378(61.37)	16025114(38.63)
JKVd5d2	45221708	41250136(91.22)	2773041(6.72)	38477095(93.28)	3971572(8.78)	19238545(50.00)	19238550(50.00)	19238549(50.00)	19238546(50.00)	23448510(60.94)	15028585(39.06)
JKVd5d3	44081858	40298592(91.42)	2731969(6.78)	37566623(93.22)	3783266(8.58)	18783312(50.00)	18783311(50.00)	18783311(50.00)	18783312(50.00)	22927261(61.03)	14639362(38.97)
Z8Mock10d1	49275902	48619859(98.67)	3471790(7.14)	45148069(92.86)	656043(1.33)	22574038(50.00)	22574031(50.00)	22574035(50.00)	22574034(50.00)	27743488(61.45)	17404581(38.55)
Z8Mock10d2	41947152	41383781(98.66)	2895276(7.00)	38488505(93.00)	563371(1.34)	19244256(50.00)	19244249(50.00)	19244249(50.00)	19244256(50.00)	23519419(61.11)	14969086(38.89)
Z8Mock10d3	44663500	44062992(98.66)	3069136(6.97)	40993856(93.03)	600508(1.34)	20496930(50.00)	20496926(50.00)	20496927(50.00)	20496929(50.00)	25092952(61.21)	15900904(38.79)
Z8Mock12h1	46159514	45593647(98.77)	3353726(7.36)	42239921(92.64)	565867(1.23)	21119961(50.00)	21119960(50.00)	21119962(50.00)	21119959(50.00)	25725879(60.90)	16514042(39.10)
Z8Mock12h2	49007956	48387522(98.73)	3658275(7.56)	44729247(92.44)	620434(1.27)	22364625(50.00)	22364622(50.00)	22364622(50.00)	22364625(50.00)	27149389(60.70)	17579858(39.30)
Z8Mock12h3	41706586	41180285(98.74)	3072564(7.46)	38107721(92.54)	526301(1.26)	19053862(50.00)	19053859(50.00)	19053860(50.00)	19053861(50.00)	23235468(60.97)	14872253(39.03)
Z8Mock5d1	49637142	48746372(98.21)	3514811(7.21)	45231561(92.79)	890770(1.79)	22615782(50.00)	22615779(50.00)	22615783(50.00)	22615778(50.00)	27544435(60.90)	17687126(39.10)
Z8Mock5d2	43451516	42684092(98.23)	2955785(6.92)	39728307(93.08)	767424(1.77)	19864158(50.00)	19864149(50.00)	19864153(50.00)	19864154(50.00)	24078242(60.61)	15650065(39.39)
Z8Mock5d3	45632196	44786993(98.15)	3357340(7.50)	41429653(92.50)	845203(1.85)	20714826(50.00)	20714827(50.00)	20714825(50.00)	20714828(50.00)	25083066(60.54)	16346587(39.46)
Z8Vd10d1	41974934	40876845(97.38)	2856229(6.99)	38020616(93.01)	1098089(2.62)	19010309(50.00)	19010307(50.00)	19010304(50.00)	19010312(50.00)	23270804(61.21)	14749812(38.79)
Z8Vd10d2	42592758	41493688(97.42)	2992649(7.21)	38501039(92.79)	1099070(2.58)	19250520(50.00)	19250519(50.00)	19250519(50.00)	19250520(50.00)	23559237(61.19)	14941802(38.81)
Z8Vd10d3	47271886	46052656(97.42)	3257521(7.07)	42795135(92.93)	1219230(2.58)	21397570(50.00)	21397565(50.00)	21397568(50.00)	21397567(50.00)	26318859(61.50)	16476276(38.50)
Z8Vd12h1	42057292	38797832(92.25)	2814728(7.25)	35983104(92.75)	3259460(7.75)	17991550(50.00)	17991554(50.00)	17991555(50.00)	17991549(50.00)	22020765(61.20)	13962339(38.80)
Z8Vd12h2	39846420	36679125(92.05)	2791290(7.61)	33887835(92.39)	3167295(7.95)	16943919(50.00)	16943916(50.00)	16943915(50.00)	16943920(50.00)	20664190(60.98)	13223645(39.02)
Z8Vd12h3	47543704	43867271(92.27)	3308921(7.54)	40558350(92.46)	3676433(7.73)	20279176(50.00)	20279174(50.00)	20279174(50.00)	20279176(50.00)	24742775(61.01)	15815575(38.99)
Z8Vd5d1	40402210	38426084(95.11)	2701428(7.03)	35724656(92.97)	1976126(4.89)	17862330(50.00)	17862326(50.00)	17862328(50.00)	17862328(50.00)	21650255(60.60)	14074401(39.40)
Z8Vd5d2	39877464	37934844(95.13)	2694046(7.10)	35240798(92.90)	1942620(4.87)	17620401(50.00)	17620397(50.00)	17620398(50.00)	17620400(50.00)	21379067(60.67)	13861731(39.33)
Z8Vd5d3	48535562	46193882(95.18)	3251089(7.04)	42942793(92.96)	2341680(4.82)	21471394(50.00)	21471399(50.00)	21471398(50.00)	21471395(50.00)	25912389(60.34)	17030404(39.66)
