# Supplementary material for: MAPK and phenylpropanoid metabolism pathways involved in regulating the resistance of upland cotton plants to Verticillium dahliae
Source: Front Plant Sci. 2024 Sep 24;15:1451985. doi: 10.3389/fpls.2024.1451985 (PMC11458520; doi:10.3389/fpls.2024.1451985)
Supplement: Supplementary file 3 [file Table3.xls]

## Sheet: Sheet1
Gene name	Gene family	Gene description	Z8Vd12h1	Z8Vd12h2	Z8Vd12h3	Z8Mock12h1	Z8Mock12h2	Z8Mock12h3	Z8Vd5d1	Z8Vd5d2	Z8Vd5d3	Z8Mock5d1	Z8Mock5d2	Z8Mock5d3	Z8Vd10d1	Z8Vd10d2	Z8Vd10d3	Z8Mock10d1	Z8Mock10d2	Z8Mock10d3	JKVd12h1	JKVd12h2	JKVd12h3	JKMock12h1	JKMock12h2	JKMock12h3	JKVd5d1	JKVd5d2	JKVd5d3	JKMock5d1	JKMock5d2	JKMock5d3	JKVd10d1	JKVd10d2	JKVd10d3	JKMock10d1	JKMock10d2	JKMock10d3
GH_D13G0406	CCoAOMT	Caffeoyl-CoA O-methyltransferase 1	70.1503	78.7475	76.7415	32.796	37.0581	34.5882	42.0185	37.4884	42.3917	38.8601	34.6777	33.6151	78.2667	90.505	79.5589	70.5983	69.9579	68.5039	93.6399	86.89	86.23	68.1853	64.2145	61.3612	33.1054	34.8191	31.1698	43.3161	50.0616	48.2679	63.0684	65.8715	59.5573	48.135	59.5722	57.0438
GH_D04G1784	CCoAOMT	Caffeoyl-CoA O-methyltransferase 1	69.5404	68.563	73.7421	36.8933	39.3835	36.8797	42.2379	41.0617	43.3891	38.6113	37.161	45.4737	86.3069	86.9749	88.5079	70.4787	74.2989	72.5671	87.1343	88.0202	87.1082	150.854	146.008	140.083	30.2972	34.1023	34.0228	47.596	51.0613	50.3356	74.2211	70.4849	61.7555	57.4969	62.5393	61.961
GH_A13G0409	CCoAOMT	Caffeoyl-CoA O-methyltransferase 1	36.1615	43.9549	38.25	17.0819	15.433	16.0548	24.68	25.1374	24.7963	24.4847	25.4703	21.6145	57.1285	58.0309	63.0714	46.5392	47.7184	44.1773	48.2222	49.9322	47.9015	25.624	28.9492	29.2846	24.2954	27.3134	25.0331	31.3168	34.1539	28.3967	52.6943	52.8737	51.8994	44.7923	44.9386	44.4657
GH_A04G1441	CCoAOMT	Caffeoyl-CoA O-methyltransferase 1	71.2613	77.591	74.4722	40.1556	40.5559	41.7647	42.0411	43.6156	46.1152	41.229	40.6104	49.7772	90.7538	90.3512	93.3554	75.9722	75.9133	74.4958	72.8722	73.068	74.5634	104.536	105.916	98.8898	28.4527	33.032	30.8921	44.001	42.6618	42.0648	54.7786	61.1031	56.3159	50.3289	58.7523	53.9735
GH_A03G2123	CCoAOMT	Caffeoyl-CoA O-methyltransferase 2	4.59471	5.41873	3.9956	3.95088	3.884	3.42837	0.904773	1.0191	1.09047	0.955035	0.817351	0.778835	1.51423	1.21838	1.34745	0.478277	0.937027	1.14344	7.59719	5.79688	6.25582	5.69858	6.69036	5.39077	0.697853	0.942554	1.34861	1.53017	0.423936	0.495056	2.31393	2.68514	2.14508	1.09522	0.460541	0.891207
GH_A11G3700	PAL	Phenylalanine ammonia-lyase	0.71788	0.778031	0.71039	0.698816	0.976572	0.878153	0.327178	0.179653	0.375372	0.151092	0.172413	0.328577	0.770012	0.876931	0.810827	0.767472	0.648034	0.751426	1.02291	0.960772	1.04112	0.351253	0.310071	0.465191	0.260239	0.383445	0.326568	0.246405	0.298937	0.223773	0.235335	0.476155	0.387844	0.456162	0.71195	0.617689
GH_D11G3728	PAL	Phenylalanine ammonia-lyase	9.71169	11.4255	10.1983	9.86496	9.98517	10.2666	2.87644	2.39077	2.66173	2.21242	2.38915	2.47606	5.87776	5.47764	4.59088	4.17245	4.12963	4.72325	15.2121	14.449	14.6657	3.93403	4.80037	4.69622	2.68519	2.86306	2.86074	1.63405	1.39121	1.54404	3.28162	4.01931	3.32438	2.91731	3.09761	3.1153
GH_A06G0814	PAL	Phenylalanine ammonia-lyase	1.42315	1.72161	1.786	0.719841	0.745987	0.824758	0.393192	0.313176	0.281211	0.289042	0.304457	0.314286	0.634543	0.680758	0.564657	0.423118	0.314132	0.466877	2.22779	2.23641	1.90657	2.41214	2.17665	2.64694	0.511767	0.552974	0.242203	0.293894	0.307931	0.461012	0.592571	0.548184	0.599269	0.196696	0.308787	0.41496
GH_D06G0791	PAL	Phenylalanine ammonia-lyase	2.054	1.16778	1.1333	0.517675	0.86066	0.742814	0.106928	0.180658	0.178441	0.141085	0.096596	0.0613628	0.469754	0.431972	0.507592	0.197833	0.398662	0.467771	1.94853	2.13682	2.70526	3.64285	2.94253	3.22889	0.154638	0.100253	0.102459	0.135629	0.240487	0.146266	1.4015	0.823849	1.05025	0.138681	0.0653131	0.0351082
GH_D08G1802	4CL	4-coumarate--CoA ligase-like 6	1.6869	0.943439	1.28311	0.358892	0.253587	0.232129	0.560098	0.337121	0.452742	0.193991	0.379484	0.241068	0.329547	0.489529	0.293252	0.527386	0.261029	0.336906	0.975627	0.913157	0.676614	0.0901966	0.250662	0.18487	0.212627	0.328211	0.352204	0.416271	0.236193	0.287309	0.235008	0.233751	0.32012	0.245168	0.288661	0.172406
GH_D04G0423	4CL	4-coumarate--CoA ligase-like 6	25.0984	24.9072	23.8338	9.14953	8.96078	9.97297	148.599	148.706	145.22	186.854	186.877	190.831	127.018	135.827	136.344	169.497	168.96	168.049	18.3868	21.9023	19.7381	9.35373	9.93909	9.80707	180.523	185.67	175.029	225.226	229.377	224.307	209.477	204.058	200.507	187.602	191.779	184.334
GH_A08G1781	4CL	4-coumarate--CoA ligase-like 6	5.6614	5.67891	4.98046	5.57436	4.56253	5.09007	1.59425	1.85556	1.42878	1.05176	1.30686	1.24528	1.1951	1.45876	1.70651	1.70891	1.40342	1.0074	5.0635	5.53955	4.4816	3.34706	2.71091	2.95038	1.69077	2.02067	1.92368	1.1796	0.771896	0.896543	1.1892	1.72876	1.82987	1.6082	1.62299	0.814256
GH_A03G0008	4CL	4-coumarate--CoA ligase-like 6	1.78214	1.99144	2.06427	1.88844	1.8812	1.99091	0.181178	0.0367327	0.211645	0.0286864	0.098203	0.202747	0.0341121	0.0675628	0.242841	0.114928	0.270196	0.0317035	3.72883	3.8804	3.96311	1.83617	2.10624	2.38467	0.188652	0.356724	0.399294	0.0344712	0.152805	0.11896	0.104255	0.0372247	0.110454	0.197383	0.0663997	0.107077
GH_D03G1953	4CL	4-coumarate--CoA ligase-like 6	11.5234	12.6554	12.0263	17.1137	20.1434	17.2092	1.4369	1.16183	1.42732	1.32713	0.989	1.53139	1.8358	1.78611	1.94887	2.03456	2.18435	2.00551	33.9957	33.0359	35.0792	16.0434	15.5343	14.9544	3.2061	3.0633	2.7537	1.49712	1.50042	1.57243	1.75538	2.10875	1.87714	2.48924	2.31959	2.02194
GH_A09G1282	COMT	Caffeic acid 3-O-methyltransferase	2.61883	3.07588	3.3222	0.609882	0.662973	0.156053	1.59243	1.78128	1.19127	1.2172	0.421649	1.0399	1.6025	0.998255	1.47201	1.56746	2.07288	1.60946	1.11837	1.15597	1.19079	1.81572	2.19726	1.53919	0.333533	0.540583	0.526168	2.11564	2.22299	2.00553	1.57989	1.1	1.72962	2.82023	2.16338	3.13712
GH_D08G2477	COMT	Caffeic acid 3-O-methyltransferase	38.7428	42.3406	42.8375	21.2206	24.5495	22.2895	2.24344	2.86986	2.25077	1.81834	2.41271	2.04612	1.55884	1.79272	1.38715	1.77888	2.14086	2.10306	63.2123	62.2862	60.3345	24.0852	24.8163	25.3448	14.2524	13.3967	12.8725	2.94724	2.11737	1.9728	7.12069	8.12126	6.72998	4.19821	4.86957	5.81389
GH_A12G2614	COMT	Caffeic acid 3-O-methyltransferase	31.3013	34.4469	33.0097	45.4337	48.1274	49.5209	2.5766	2.61196	3.39111	2.54449	2.71158	2.53807	2.97575	2.22875	2.53675	2.06411	2.30257	2.60295	51.0532	53.7796	51.893	23.2702	25.7335	23.9772	5.6931	5.32965	5.98141	2.50169	2.59876	2.79056	5.04408	6.19438	4.39936	2.29444	1.67929	2.48564
GH_D12G2636	COMT	Caffeic acid 3-O-methyltransferase	3.04337	3.62577	4.03999	6.14104	7.36342	5.41635	0.408405	0.49681	0.340773	0.67897	0.295155	0.562492	0.615154	0.266521	0.444765	0.518134	0.799401	0.500255	37.8681	40.2216	38.391	17.5032	18.4408	20.1082	2.83503	3.36963	2.77849	1.59293	1.6878	1.2067	5.17018	4.82486	4.31569	1.49371	1.15999	1.81026
GH_D13G1854	COMT	Caffeic acid 3-O-methyltransferase	5.72087	5.34949	5.81873	7.64198	7.07027	7.66154	6.13276	7.57432	6.30151	3.68902	4.74183	3.82679	5.47084	4.49404	4.37474	5.18134	4.34335	5.41259	6.43036	6.91236	8.43355	3.88716	3.79014	3.82951	7.4129	8.88859	7.92939	5.40106	5.10461	4.61579	6.62646	6.65782	7.02048	4.62648	5.00556	4.64272
GH_D12G2637	COMT	Caffeic acid 3-O-methyltransferase 1	3.78283	2.71112	3.86351	3.34505	3.39048	3.22295	0.621045	0.875919	0.923749	1.15433	0.902539	0.627574	0.406714	0.402771	0.49764	1.86271	1.8121	2.64598	22.0266	20.9332	20.8762	8.39516	8.32533	7.28354	2.99904	2.73419	2.30274	6.85849	6.55875	6.4047	4.58363	4.5492	4.25259	4.4546	4.84901	4.44171
GH_A13G1901	COMT	Caffeic acid 3-O-methyltransferase	10.045	8.73051	9.52829	5.74077	6.05349	5.54775	3.26724	3.37456	3.13769	2.34254	1.78207	1.91035	1.85707	3.62067	2.37552	2.05298	3.16026	2.15743	9.25123	7.16581	8.36971	3.22968	4.62189	4.75815	3.95834	4.85504	5.31628	3.34273	2.75558	3.33929	3.07432	3.60974	4.25932	3.0222	3.55833	2.18598
GH_D10G2202	COMT	Caffeic acid 3-O-methyltransferase	42.909	43.1592	44.3	62.1558	61.8897	61.6819	12.5793	12.9956	11.5436	8.05567	8.1067	7.79366	4.97822	4.83037	5.01165	6.62844	6.72132	6.2157	40.252	40.6034	40.4413	18.8553	20.3165	18.1189	10.7994	10.467	9.52005	4.85279	4.73029	5.34849	4.5849	4.99348	5.12889	3.42923	3.37689	4.367
GH_A12G2615	COMT	Caffeic acid 3-O-methyltransferase	35.843	35.0163	35.7971	28.0292	29.3624	30.0553	7.83057	8.02013	7.3224	7.6314	6.68367	8.36765	9.60861	10.5224	10.0207	8.69266	9.03534	9.68616	56.9912	58.8699	58.2243	28.4322	29.6163	28.827	10.6841	11.595	10.6082	7.78324	6.83203	8.73166	12.1971	11.5117	11.9895	7.64846	6.45709	8.45788
GH_A08G2471	COMT	Caffeic acid 3-O-methyltransferase	0.265362	0.564541	0.471778	2.60123	2.88059	2.40352	1.01489	1.08297	0.668547	0.507444	0.627304	0.781665	1.30741	1.41923	0.872564	2.4989	2.29023	1.58898	0.572575	0.831134	0.705078	0.596396	0.674966	1.17176	2.22476	2.70439	2.45679	1.11792	0.923534	0.876802	1.43438	2.14006	1.981	1.03916	1.37033	1.60474
GH_A08G2538	F6'H	Feruloyl CoA ortho-hydroxylase 1	2.32649	3.1078	2.83761	1.86092	1.79703	1.49595	1.19799	1.15922	1.31766	0.603529	0.934656	0.656241	1.7942	1.37068	0.684254	1.25216	0.659823	0.905223	2.86017	2.64157	1.69429	1.35629	1.10095	1.52636	0.756007	0.970045	0.62614	0.518026	0.688896	0.17877	3.08122	2.57326	2.90479	0.338998	0.49892	0.4291
GH_A09G1249	F6'H	Feruloyl CoA ortho-hydroxylase 1	16.7756	16.8339	17.1823	11.7187	11.5214	10.644	5.61805	4.84693	4.58797	3.97446	3.42847	4.06435	7.31433	6.57481	6.35856	5.56836	6.60133	5.80435	14.2866	16.6572	14.8485	8.93167	9.44027	8.76485	4.01917	4.39883	3.95155	4.26424	4.08297	3.9978	6.99293	7.67475	6.55855	6.79029	7.41991	6.00478
GH_D08G2541	F6'H	Feruloyl CoA ortho-hydroxylase 1	3.62499	3.33801	3.17428	3.90794	4.2515	3.92041	0.598993	0.552011	0.499801	0.215546	0.491924	0.140623	0.307577	0.203064	0.182468	0.172711	0.406045	0.333503	39.1085	39.6983	39.328	8.88604	9.0828	9.62273	6.02443	6.27977	6.18313	0.725237	1.60742	1.38547	3.34234	3.41236	2.8218	1.27124	1.39698	1.39457
GH_A08G2539	F6'H	Feruloyl CoA ortho-hydroxylase 1	1.35261	1.49635	1.34666	2.00049	2.01618	1.49595	1.14353	1.15922	1.13591	1.20706	1.08223	1.49998	0.820206	1.21838	0.821105	0.431778	1.06587	0.524077	2.15972	2.193	1.69429	4.25595	2.66062	3.14121	0.756007	0.765825	0.782674	0.621631	0.367411	0.402233	1.3056	0.839106	1.21725	0.508496	0.349244	0.268187
GH_A13G2405	F6'H	Feruloyl CoA ortho-hydroxylase 1	0.117689	0.0625942	0.418472	0	0	0.0561038	3.43504	3.30206	3.53333	4.03221	4.30694	3.72162	0.975698	0.828206	0.793818	0.422647	0.66243	0.259088	0	0.0542076	0.11168	5.72245	6.16163	5.07652	1.64449	1.52702	1.95787	1.80292	1.22378	1.7742	1.33479	0.973464	1.0531	0.0921746	0.542632	0.116674
GH_D13G2401	F6'H	Feruloyl CoA ortho-hydroxylase 1	0.268286	0.285381	0.286186	0.0922771	0.0434677	0.102316	16.9032	15.9855	17.0556	16.9515	17.5629	18.5018	4.42301	4.10323	5.22522	1.79848	2.86916	2.17348	0.115777	0.049429	0.178212	6.02967	5.73219	6.86672	1.26522	0.962028	1.19018	1.07886	1.07035	1.17456	1.24302	0.832171	1.04257	0.126073	0.296878	0.0531942
GH_A13G1827	F6'H	Feruloyl CoA ortho-hydroxylase 2	18.2332	19.136	17.7471	16.1435	14.3981	15.63	12.6061	11.7854	11.6544	10.6911	12.0521	12.3045	3.48587	3.09672	3.10195	1.77029	2.0556	2.00102	53.1759	48.8939	49.9557	93.1631	94.2455	92.7542	8.81221	8.27091	7.20061	3.9111	4.52375	4.55864	5.90132	5.8178	6.77784	2.26705	2.61933	2.8696
GH_D05G0735	BGLU	Beta-glucosidase 11	0.526421	0.479969	0.735355	0.889147	1.02044	1.12928	0.435211	0.498729	0.568394	0.629161	0.683756	0.553805	0.463147	0.493939	0.364583	0.420109	0.458564	0.26489	1.37927	1.00452	1.05261	0.455046	0.573852	0.491962	0.952306	0.958021	0.707127	0.414021	0.367057	0.528028	0.653305	0.583162	0.653698	0.603717	0.416088	0.298216
GH_D13G0840	BGLU	Beta-glucosidase 40	2.1406	2.46162	2.19428	1.92357	1.84346	1.65478	2.87258	2.87265	2.88274	3.18069	3.29638	3.27471	5.40849	5.01226	5.10549	4.3554	4.41423	3.8209	2.6631	3.97938	3.14762	1.76702	1.92938	1.62427	2.49258	2.87526	2.71534	3.43436	3.06115	3.26565	4.4861	4.28692	4.59507	3.60982	3.89454	3.57512
GH_A13G0893	BGLU	Beta-glucosidase 40	0.98352	1.12824	1.37143	1.52559	1.43727	1.21351	1.28102	1.04281	1.19844	1.10633	1.22738	1.87126	3.34376	2.85898	2.84541	2.17001	2.13475	2.41141	1.99732	1.5278	1.68361	0.53344	0.637676	1.02502	1.81891	1.81978	1.85982	1.44022	1.81705	1.46556	3.14585	3.52923	3.13569	1.9786	2.56079	2.82951
GH_D06G1739	BGLU	Beta-glucosidase 46	3.15234	3.91519	3.38145	3.80093	3.43823	4.34875	1.55977	0.934327	1.36063	1.48738	2.09757	1.51049	1.71865	1.70199	2.15299	1.3211	1.76773	1.69035	2.86893	2.67681	2.02211	1.14173	1.52301	1.39688	1.90711	1.94434	2.08902	1.096	0.792293	1.19288	1.75088	2.1486	1.94503	1.55859	1.08806	1.46654
GH_A11G3472	BGLU	Beta-glucosidase 42	11.6627	11.5197	10.8787	6.07169	6.10584	6.52421	13.1555	13.1538	14.4582	14.1918	14.4992	13.7301	7.76147	8.11428	6.35479	6.42655	6.73572	6.34015	2.35386	2.15605	2.03277	1.4745	1.34535	1.49217	1.68023	2.17114	1.77895	3.62724	4.20914	3.67007	2.48889	2.37889	3.44822	5.09532	3.91413	4.2473
GH_A08G0854	POD	Peroxidase 15	83.1477	87.6327	95.6814	42.3089	47.107	50.3127	68.2131	73.1929	71.6575	44.1218	46.178	44.8849	41.5229	46.9113	48.2161	43.6046	41.537	46.6434	63.6514	62.3823	62.8641	21.6332	22.2269	20.2332	63.5903	68.5503	65.417	30.1961	32.9709	34.5172	46.3732	49.8195	42.6165	34.8557	39.0028	37.6086
GH_D08G0857	POD	Peroxidase 15	229.253	249.666	242.997	204.734	214.306	208.249	302.417	310.078	310.315	204.025	207.626	222.572	209.046	216.972	215.233	195.015	209.315	206.977	232.809	231.863	235.368	74.7008	76.212	73.5492	320.431	332.342	313.097	200.021	195.1	189.882	243.247	247.941	241.398	218.259	220.849	221.588
