# Supplementary material for: MAPK and phenylpropanoid metabolism pathways involved in regulating the resistance of upland cotton plants to Verticillium dahliae
Source: Front Plant Sci. 2024 Sep 24;15:1451985. doi: 10.3389/fpls.2024.1451985 (PMC11458520; doi:10.3389/fpls.2024.1451985)
Supplement: Supplementary file 4 [file Table4.xls]

## Sheet: Sheet1
Table S4 List of primers used in this study
Primer name	Primer sequence
GH_A11G3472-F	5’-ATGGAGAATGGTATGGATGAT
GH_A11G3472-R	5’-AGCAACAGAAGCAAGGTA
GH_D03G1953-F	5’-ACTTGACGCTGCTGTAAT
GH_D03G1953-R	5’-CATCTTCCTGGTTGAGTGTA
GH_D13G1854-F	5’-AACACGACGAGAGTATATGG
GH_D13G1854-R	5’-GCAGCATTGGAACTAAGG
GH_D08G2477-F	5’-TGATAGATGCTTGAAGTTACTC
GH_D08G2477-R	5’-GTCTCGTTGGAAGATTGTT
GH_D04G0423-F	5’-AAGGACAACACAGCAGAA
GH_D04G0423-R	5’-ATATCAGCACAGGAGACAAT
GH_A09G1249-F	5’-TTAGTGGATACAGGCATTGA
GH_A09G1249-R	5’-GATGGAGTCGTAAGTTAAGATG
GH_D04G1784-F	5’-AGGTTGATAGAGTTGGTGAA
GH_D04G1784-R	5’-AGAGCCTTGTTGAGTTCC
GH_A13G0409-F	5’-CCATAAGAGGTTGATTGAGTTG
GH_A13G0409-R	5’-GAGCCTTGTTGAGTTCCA
ITS1-F	5’-AAAGTTTTAATGGTTCGCTAAGA
ST-VE1-R	5’-CTTGGTCATTTAGAGGAAGTAA
GhUB7-F	5’-GAAGGCATTCCACCTGACCAAC
GhUB7-R	5’-CTTGACCTTCTTCTTCTTGTGCTTG
Abbreviations: F, forward primer; R, reverse primer.
